# Supplementary material for: Precise Filtration of Chronic Myeloid Leukemia Cells by an Ultrathin Microporous Membrane with Backflushing to Minimize Fouling
Source: Membranes (Basel). 2023 Jul 29;13(8):707. doi: 10.3390/membranes13080707 (PMC10456395; doi:10.3390/membranes13080707)
Supplement: Supplementary file 1 [file membranes-13-00707-s001.zip]

Archive with 1 entries (1 files):
- membranes-2527907-supplementary.pdf
